# Supplementary material for: Label-Free Proteomics Reveals Decreased Expression of CD18 and AKNA in Peripheral CD4+ T Cells from Patients with Vogt-Koyanagi-Harada Syndrome
Source: PLoS One. 2011 Jan 28;6(1):e14616. doi: 10.1371/journal.pone.0014616 (PMC3030555; doi:10.1371/journal.pone.0014616)
Supplement: Table S3 — Biological Process of the identified proteins. (0.02 MB XLS) [file pone.0014616.s006.xls]

## Sheet: Sheet1
Table S3 Biological Process of the identified proteins
Biological Process	Protein	InputSymbol
GO:0006909 phagocytosis	ELMO2	ELMO2
GO:0006457 protein folding	C19orf2	C19orf2
	Q6ZP56_HUMAN	CANX
	CANX	CANX
	HSPA9B	HSPA9B
	RMP	C19orf2
GO:0007160 cell-matrix adhesion	Q59H50_HUMAN	ITGB2
	Q8WWJ8_HUMAN	ITGB2
	ITGB2	ITGB2
GO:0007229 integrin-mediated signaling pathway	Q59H50_HUMAN	ITGB2
	Q8WWJ8_HUMAN	ITGB2
	ITGB2	ITGB2
GO:0051659 maintenance of mitochondrion localizati..	ALBU_HUMAN	ALB
GO:0050891 body fluid osmoregulation	ALBU_HUMAN	ALB
GO:0001867 complement activation, lectin pathway	KRT1	KRT1
GO:0015986 ATP synthesis coupled proton transport	ATP5B	ATP5B
	ATP5A1	ATP5A1
GO:0043072 negative regulation of non-apoptotic pr..	ALBU_HUMAN	ALB
GO:0030104 water homeostasis	ALBU_HUMAN	ALB
GO:0007128 meiotic prophase I	SYCP2	SYCP2
GO:0009267 cellular response to starvation	ALBU_HUMAN	ALB
GO:0019836 hemolysis of host red blood cells	ALBU_HUMAN	ALB
GO:0007130 synaptonemal complex formation	SYCP2	SYCP2
GO:0030593 neutrophil chemotaxis	ITGB2	ITGB2
GO:0015992 proton transport	ATP5B	ATP5B
	ATP5A1	ATP5A1
GO:0043043 peptide biosynthesis	DMD	DMD
GO:0015813 glutamate transport	ARL6IP5	ARL6IP5
GO:0042730 fibrinolysis	KRT1	KRT1
GO:0006915 apoptosis	ELMO2	ELMO2
	ELMO2	ELMO2
	ELMO2	ELMO2
	ITGB2	ITGB2
GO:0007016 cytoskeletal anchoring	dystrophin	DMD
GO:0007159 leukocyte adhesion	ITGB2	ITGB2
GO:0006376 mRNA splice site selection	SFRS1	SFRS1
GO:0050730 regulation of peptidyl-tyrosine phospho..	ITGB2	ITGB2
GO:0045765 regulation of angiogenesis	KRT1	KRT1
GO:0015671 oxygen transport	VIM	VIM
GO:0009306 protein secretion	CANX	CANX
GO:0008360 regulation of cell shape	ITGB2	ITGB2
GO:0006979 response to oxidative stress	KRT1	KRT1
GO:0007126 meiosis	SYCP2	SYCP2
GO:0007155 cell adhesion	Q59H50_HUMAN	ITGB2
	Q8WWJ8_HUMAN	ITGB2
	ITGB2	ITGB2
GO:0008544 epidermis development	KRT1	KRT1
GO:0009615 response to virus	RMP	C19orf2
GO:0019735 antimicrobial humoral response (sensu V..	ITGB2	ITGB2
GO:0007517 muscle development	DMD	DMD
GO:0006916 anti-apoptosis	HSPA9B	HSPA9B
GO:0000398 nuclear mRNA splicing, via spliceosome	SFRS1	SFRS1
GO:0006936 muscle contraction	DMD	DMD
GO:0043066 negative regulation of apoptosis	ALBU_HUMAN	ALB
GO:0051301 cell division	SYCP2	SYCP2
GO:0006928 cell motility	VIM	VIM
GO:0006954 inflammatory response	ITGB2	ITGB2
GO:0006357 regulation of transcription from RNA po.	RMP	C19orf2
GO:0006811 ion transport	ATP5B	ATP5B
	ATP5A1	ATP5A1
GO:0007275 development	Q59H50_HUMAN	ITGB2
	Q8WWJ8_HUMAN	ITGB2
	ITGB2	ITGB2
GO:0007267 cell-cell signaling	ITGB2	ITGB2
GO:0006810 transport	Q8IUK7_HUMAN	ALB
	Q86YG0_HUMAN	ALB
	ALBU_HUMAN	ALB
	SLC22A11	SLC22A11
GO:0007049 cell cycle	SYCP2	SYCP2
GO:0006412 protein biosynthesis	RPS27A	RPS27A
GO:0006091 generation of precursor metabolites and..	ATP5B	ATP5B
GO:0007186 G-protein coupled receptor protein sign..	GPR179	GPR179
GO:0007242 intracellular signaling cascade	CORO2A	CORO2A
GO:0006464 protein modification	RPS27A	RPS27A
GO:0007165 signal transduction	GPR179	GPR179
